# Supplementary material for: Promotion of Bone Morphogenetic Protein Signaling by Tetraspanins and Glycosphingolipids
Source: PLoS Genet. 2015 May 15;11(5):e1005221. doi: 10.1371/journal.pgen.1005221 (PMC4433240; doi:10.1371/journal.pgen.1005221)
Supplement: S4 Table — The sequence names of 700 tetraspanin homologs phylogenetically analyzed in S1 Fig are listed, along with their species of origin, their accession identifier names, and the amino acid residues from the full-length homolog that were aligned and used for the phylogenetic analysis. The accession names are from the SwissProt and TrEMBL divisions of UniProt (indicated by "sp|" and "tr|"), via the reference proteome set of the Quest for Orthologs consortium. (XLSX) [file pgen.1005221.s007.xlsx]

## Sheet: tsp_supp_table_02dec2014.tsv.tx
Sequence	Species	Accession	Residues
F5HJB6_ANOGA_373-713	Anopheles gambiae	tr|F5HJB6|F5HJB6_ANOGA	373-713
Q5TQJ1_ANOGA_8-225	Anopheles gambiae	tr|Q5TQJ1|Q5TQJ1_ANOGA	8-225
Q5TSF9_ANOGA_1-153	Anopheles gambiae	tr|Q5TSF9|Q5TSF9_ANOGA	1-153
Q7PTA7_ANOGA_10-219	Anopheles gambiae	tr|Q7PTA7|Q7PTA7_ANOGA	10-219
Q7PWQ3_ANOGA_11-219	Anopheles gambiae	tr|Q7PWQ3|Q7PWQ3_ANOGA	11-219
Q7Q1S1_ANOGA_15-239	Anopheles gambiae	tr|Q7Q1S1|Q7Q1S1_ANOGA	15-239
Q7Q1S3_ANOGA_9-239	Anopheles gambiae	tr|Q7Q1S3|Q7Q1S3_ANOGA	9-239
Q7Q4Y1_ANOGA_10-260	Anopheles gambiae	tr|Q7Q4Y1|Q7Q4Y1_ANOGA	10-260
Q7Q8G1_ANOGA_14-230	Anopheles gambiae	tr|Q7Q8G1|Q7Q8G1_ANOGA	14-230
Q7Q961_ANOGA_10-261	Anopheles gambiae	tr|Q7Q961|Q7Q961_ANOGA	10-261
Q7Q9H6_ANOGA_16-239	Anopheles gambiae	tr|Q7Q9H6|Q7Q9H6_ANOGA	16-239
Q7QDT4_ANOGA_10-272	Anopheles gambiae	tr|Q7QDT4|Q7QDT4_ANOGA	10-272
Q7QHT0_ANOGA_13-231	Anopheles gambiae	tr|Q7QHT0|Q7QHT0_ANOGA	13-231
Q7QHT1_ANOGA_3-135	Anopheles gambiae	tr|Q7QHT1|Q7QHT1_ANOGA	3-135
Q7QJ21_ANOGA_9-218	Anopheles gambiae	tr|Q7QJ21|Q7QJ21_ANOGA	9-218
Q7QJ96_ANOGA_8-253	Anopheles gambiae	tr|Q7QJ96|Q7QJ96_ANOGA	8-253
Q7QKB8_ANOGA_17-262	Anopheles gambiae	tr|Q7QKB8|Q7QKB8_ANOGA	17-262
TET10_ARATH_8-247	Arabidopsis thaliana	sp|F4I214|TET10_ARATH	8-247
TET11_ARATH_5-261	Arabidopsis thaliana	sp|Q9LPR6|TET11_ARATH	5-261
TET12_ARATH_8-252	Arabidopsis thaliana	sp|Q9FN51|TET12_ARATH	8-252
TET13_ARATH_16-264	Arabidopsis thaliana	sp|Q9SI56|TET13_ARATH	16-264
TET15_ARATH_61-308	Arabidopsis thaliana	sp|Q1PDI1|TET15_ARATH	61-308
TET2_ARATH_5-255	Arabidopsis thaliana	sp|Q9ZUN5|TET2_ARATH	5-255
TET3_ARATH_7-258	Arabidopsis thaliana	sp|Q9M1E7|TET3_ARATH	7-258
TET4_ARATH_7-257	Arabidopsis thaliana	sp|Q9LSS4|TET4_ARATH	7-257
TET5_ARATH_6-244	Arabidopsis thaliana	sp|Q84WF6|TET5_ARATH	6-244
TET6_ARATH_5-243	Arabidopsis thaliana	sp|Q9C7C1|TET6_ARATH	5-243
TET7_ARATH_4-257	Arabidopsis thaliana	sp|Q9SUD4|TET7_ARATH	4-257
TET8_ARATH_4-258	Arabidopsis thaliana	sp|Q8S8Q6|TET8_ARATH	4-258
TET9_ARATH_6-257	Arabidopsis thaliana	sp|Q9M0B7|TET9_ARATH	6-257
TRN2_ARATH_5-254	Arabidopsis thaliana	sp|Q9FIQ5|TRN2_ARATH	5-254
A5D7E6_BOVIN_9-256	Bos taurus	tr|A5D7E6|A5D7E6_BOVIN	9-256
A6QR37_BOVIN_9-229	Bos taurus	tr|A6QR37|A6QR37_BOVIN	9-229
CD151_BOVIN_15-247	Bos taurus	sp|Q3ZBH3|CD151_BOVIN	15-247
CD37_BOVIN_11-268	Bos taurus	sp|Q2KHY8|CD37_BOVIN	11-268
CD53_BOVIN_9-210	Bos taurus	sp|Q58DM3|CD53_BOVIN	9-210
CD63_BOVIN_9-230	Bos taurus	sp|Q9XSK2|CD63_BOVIN	9-230
CD81_BOVIN_9-229	Bos taurus	sp|Q3ZCD0|CD81_BOVIN	9-229
CD9_BOVIN_9-219	Bos taurus	sp|P30932|CD9_BOVIN	9-219
E1B8Q1_BOVIN_71-314	Bos taurus	tr|E1B8Q1|E1B8Q1_BOVIN	71-314
E1BL74_BOVIN_10-219	Bos taurus	tr|E1BL74|E1BL74_BOVIN	10-219
F1MC20_BOVIN_11-231	Bos taurus	tr|F1MC20|F1MC20_BOVIN	11-231
F1MJZ6_BOVIN_5-213	Bos taurus	tr|F1MJZ6|F1MJZ6_BOVIN	5-213
F1MP54_BOVIN_5-216	Bos taurus	tr|F1MP54|F1MP54_BOVIN	5-216
G3N0W7_BOVIN_10-239	Bos taurus	tr|G3N0W7|G3N0W7_BOVIN	10-239
G5E5G7_BOVIN_20-237	Bos taurus	tr|G5E5G7|G5E5G7_BOVIN	20-237
PRPH2_BOVIN_19-283	Bos taurus	sp|P17810|PRPH2_BOVIN	19-283
Q148J1_BOVIN_14-239	Bos taurus	tr|Q148J1|Q148J1_BOVIN	14-239
Q2KJ41_BOVIN_16-259	Bos taurus	tr|Q2KJ41|Q2KJ41_BOVIN	16-259
Q58CZ7_BOVIN_10-199	Bos taurus	tr|Q58CZ7|Q58CZ7_BOVIN	10-199
ROM1_BOVIN_21-289	Bos taurus	sp|P52205|ROM1_BOVIN	21-289
TSN11_BOVIN_16-246	Bos taurus	sp|Q0VC33|TSN11_BOVIN	16-246
TSN12_BOVIN_9-244	Bos taurus	sp|Q29RH7|TSN12_BOVIN	9-244
TSN13_BOVIN_8-187	Bos taurus	sp|Q3ZBV0|TSN13_BOVIN	8-187
TSN15_BOVIN_20-255	Bos taurus	sp|Q1JQA4|TSN15_BOVIN	20-255
TSN17_BOVIN_16-260	Bos taurus	sp|Q58DN3|TSN17_BOVIN	16-260
TSN18_BOVIN_8-246	Bos taurus	sp|Q58CY8|TSN18_BOVIN	8-246
TSN1_BOVIN_6-239	Bos taurus	sp|Q3T0S3|TSN1_BOVIN	6-239
TSN31_BOVIN_8-194	Bos taurus	sp|Q32KP1|TSN31_BOVIN	8-194
TSN33_BOVIN_22-264	Bos taurus	sp|Q3SYV5|TSN33_BOVIN	22-264
TSN3_BOVIN_9-237	Bos taurus	sp|Q3SZR9|TSN3_BOVIN	9-237
TSN5_BOVIN_14-258	Bos taurus	sp|Q17QJ5|TSN5_BOVIN	14-258
TSN6_BOVIN_16-237	Bos taurus	sp|Q32KU6|TSN6_BOVIN	16-237
TSN8_BOVIN_7-234	Bos taurus	sp|Q2KIS9|TSN8_BOVIN	7-234
UPK1A_BOVIN_19-253	Bos taurus	sp|P38572|UPK1A_BOVIN	19-253
UPK1B_BOVIN_10-253	Bos taurus	sp|P38573|UPK1B_BOVIN	10-253
C3XQE7_BRAFL_7-214	Branchiostoma floridae	tr|C3XQE7|C3XQE7_BRAFL	7-214
C3XQF1_BRAFL_12-252	Branchiostoma floridae	tr|C3XQF1|C3XQF1_BRAFL	12-252
C3XR98_BRAFL_10-179	Branchiostoma floridae	tr|C3XR98|C3XR98_BRAFL	10-179
C3XSM2_BRAFL_7-195	Branchiostoma floridae	tr|C3XSM2|C3XSM2_BRAFL	7-195
C3Y379_BRAFL_9-234	Branchiostoma floridae	tr|C3Y379|C3Y379_BRAFL	9-234
C3Y3V3_BRAFL_9-234	Branchiostoma floridae	tr|C3Y3V3|C3Y3V3_BRAFL	9-234
C3Y5I2_BRAFL_96-332	Branchiostoma floridae	tr|C3Y5I2|C3Y5I2_BRAFL	96-332
C3Y5Y6_BRAFL_12-223	Branchiostoma floridae	tr|C3Y5Y6|C3Y5Y6_BRAFL	12-223
C3Y5Y6_BRAFL_315-500	Branchiostoma floridae	tr|C3Y5Y6|C3Y5Y6_BRAFL	315-500
C3Y5Z1_BRAFL_21-243	Branchiostoma floridae	tr|C3Y5Z1|C3Y5Z1_BRAFL	21-243
C3Y5Z2_BRAFL_10-241	Branchiostoma floridae	tr|C3Y5Z2|C3Y5Z2_BRAFL	10-241
C3Y5Z4_BRAFL_17-248	Branchiostoma floridae	tr|C3Y5Z4|C3Y5Z4_BRAFL	17-248
C3Y5Z8_BRAFL_85-294	Branchiostoma floridae	tr|C3Y5Z8|C3Y5Z8_BRAFL	85-294
C3Y650_BRAFL_9-157	Branchiostoma floridae	tr|C3Y650|C3Y650_BRAFL	9-157
C3Y653_BRAFL_9-169	Branchiostoma floridae	tr|C3Y653|C3Y653_BRAFL	9-169
C3Y654_BRAFL_10-235	Branchiostoma floridae	tr|C3Y654|C3Y654_BRAFL	10-235
C3Y655_BRAFL_11-227	Branchiostoma floridae	tr|C3Y655|C3Y655_BRAFL	11-227
C3Y656_BRAFL_9-237	Branchiostoma floridae	tr|C3Y656|C3Y656_BRAFL	9-237
C3Y657_BRAFL_7-237	Branchiostoma floridae	tr|C3Y657|C3Y657_BRAFL	7-237
C3Y664_BRAFL_9-236	Branchiostoma floridae	tr|C3Y664|C3Y664_BRAFL	9-236
C3Y665_BRAFL_9-220	Branchiostoma floridae	tr|C3Y665|C3Y665_BRAFL	9-220
C3Y672_BRAFL_11-219	Branchiostoma floridae	tr|C3Y672|C3Y672_BRAFL	11-219
C3Y675_BRAFL_9-241	Branchiostoma floridae	tr|C3Y675|C3Y675_BRAFL	9-241
C3YEZ7_BRAFL_43-281	Branchiostoma floridae	tr|C3YEZ7|C3YEZ7_BRAFL	43-281
C3YEZ8_BRAFL_20-276	Branchiostoma floridae	tr|C3YEZ8|C3YEZ8_BRAFL	20-276
C3YEZ9_BRAFL_13-242	Branchiostoma floridae	tr|C3YEZ9|C3YEZ9_BRAFL	13-242
C3YEZ9_BRAFL_236-360	Branchiostoma floridae	tr|C3YEZ9|C3YEZ9_BRAFL	236-360
C3YFU9_BRAFL_31-280	Branchiostoma floridae	tr|C3YFU9|C3YFU9_BRAFL	31-280
C3YG07_BRAFL_16-220	Branchiostoma floridae	tr|C3YG07|C3YG07_BRAFL	16-220
C3YK57_BRAFL_22-250	Branchiostoma floridae	tr|C3YK57|C3YK57_BRAFL	22-250
C3ZGJ4_BRAFL_16-229	Branchiostoma floridae	tr|C3ZGJ4|C3ZGJ4_BRAFL	16-229
C3ZT79_BRAFL_9-244	Branchiostoma floridae	tr|C3ZT79|C3ZT79_BRAFL	9-244
C3ZVY3_BRAFL_62-194	Branchiostoma floridae	tr|C3ZVY3|C3ZVY3_BRAFL	62-194
TSP-10_CAEEL_15-233	Caenorhabditis elegans	tr|H2KYX1|H2KYX1_CAEEL	15-233
TSP-11_CAEEL_18-281	Caenorhabditis elegans	tr|Q17526|Q17526_CAEEL	18-281
TSP-12_CAEEL_37-291	Caenorhabditis elegans	tr|Q22495|Q22495_CAEEL	37-291
TSP-13_CAEEL_57-269	Caenorhabditis elegans	tr|Q9NET3|Q9NET3_CAEEL	57-269
TSP-14_CAEEL_53-311	Caenorhabditis elegans	tr|H2L006|H2L006_CAEEL	53-311
TSP-15_CAEEL_16-253	Caenorhabditis elegans	tr|Q9XVM9|Q9XVM9_CAEEL	16-253
TSP-16_CAEEL_19-292	Caenorhabditis elegans	tr|Q19083|Q19083_CAEEL	19-292
TSP-17_CAEEL_24-232	Caenorhabditis elegans	sp|Q11098|TSP17_CAEEL	24-232
TSP-19_CAEEL_71-377	Caenorhabditis elegans	tr|P91195|P91195_CAEEL	71-377
TSP-1_CAEEL_8-214	Caenorhabditis elegans	sp|P34285|TSP1_CAEEL	8-214
TSP-20_CAEEL_24-258	Caenorhabditis elegans	tr|Q17441|Q17441_CAEEL	24-258
TSP-21_CAEEL_17-247	Caenorhabditis elegans	tr|Q5WRN1|Q5WRN1_CAEEL	17-247
TSP-2_CAEEL_11-212	Caenorhabditis elegans	tr|Q95QY8|Q95QY8_CAEEL	11-212
TSP-3_CAEEL_8-209	Caenorhabditis elegans	tr|Q9U2K6|Q9U2K6_CAEEL	8-209
TSP-4_CAEEL_10-226	Caenorhabditis elegans	tr|Q20707|Q20707_CAEEL	10-226
TSP-5_CAEEL_11-226	Caenorhabditis elegans	tr|O62466|O62466_CAEEL	11-226
TSP-6_CAEEL_9-226	Caenorhabditis elegans	tr|G4RWX0|G4RWX0_CAEEL	9-226
TSP-7_CAEEL_9-223	Caenorhabditis elegans	tr|Q9XVI4|Q9XVI4_CAEEL	9-223
TSP-8_CAEEL_8-276	Caenorhabditis elegans	tr|Q19983|Q19983_CAEEL	8-276
TSP-9_CAEEL_7-222	Caenorhabditis elegans	tr|Q18177|Q18177_CAEEL	7-222
E2QRV9_CANFA_34-292	Canis lupus familiaris	tr|E2QRV9|E2QRV9_CANFA	34-292
E2QSC8_CANFA_7-234	Canis lupus familiaris	tr|E2QSC8|E2QSC8_CANFA	7-234
E2QUQ7_CANFA_10-253	Canis lupus familiaris	tr|E2QUQ7|E2QUQ7_CANFA	10-253
E2QUZ2_CANFA_9-206	Canis lupus familiaris	tr|E2QUZ2|E2QUZ2_CANFA	9-206
E2QZH1_CANFA_16-259	Canis lupus familiaris	tr|E2QZH1|E2QZH1_CANFA	16-259
E2R1Q6_CANFA_9-244	Canis lupus familiaris	tr|E2R1Q6|E2R1Q6_CANFA	9-244
E2R806_CANFA_41-263	Canis lupus familiaris	tr|E2R806|E2R806_CANFA	41-263
E2R827_CANFA_16-247	Canis lupus familiaris	tr|E2R827|E2R827_CANFA	16-247
E2R9R7_CANFA_8-246	Canis lupus familiaris	tr|E2R9R7|E2R9R7_CANFA	8-246
E2RCN9_CANFA_10-214	Canis lupus familiaris	tr|E2RCN9|E2RCN9_CANFA	10-214
E2RKV8_CANFA_14-258	Canis lupus familiaris	tr|E2RKV8|E2RKV8_CANFA	14-258
E2RM08_CANFA_18-252	Canis lupus familiaris	tr|E2RM08|E2RM08_CANFA	18-252
E2RPA8_CANFA_45-277	Canis lupus familiaris	tr|E2RPA8|E2RPA8_CANFA	45-277
E2RPE6_CANFA_6-227	Canis lupus familiaris	tr|E2RPE6|E2RPE6_CANFA	6-227
E2RS68_CANFA_20-255	Canis lupus familiaris	tr|E2RS68|E2RS68_CANFA	20-255
F1P7M4_CANFA_16-260	Canis lupus familiaris	tr|F1P7M4|F1P7M4_CANFA	16-260
F1PB66_CANFA_20-226	Canis lupus familiaris	tr|F1PB66|F1PB66_CANFA	20-226
F1PEJ5_CANFA_22-263	Canis lupus familiaris	tr|F1PEJ5|F1PEJ5_CANFA	22-263
F1PGT4_CANFA_38-224	Canis lupus familiaris	tr|F1PGT4|F1PGT4_CANFA	38-224
F1PIT4_CANFA_9-231	Canis lupus familiaris	tr|F1PIT4|F1PIT4_CANFA	9-231
F1PLP3_CANFA_33-281	Canis lupus familiaris	tr|F1PLP3|F1PLP3_CANFA	33-281
F1PMP0_CANFA_54-275	Canis lupus familiaris	tr|F1PMP0|F1PMP0_CANFA	54-275
F1PNT6_CANFA_23-235	Canis lupus familiaris	tr|F1PNT6|F1PNT6_CANFA	23-235
F1PNW9_CANFA_11-250	Canis lupus familiaris	tr|F1PNW9|F1PNW9_CANFA	11-250
F1PQM7_CANFA_4-200	Canis lupus familiaris	tr|F1PQM7|F1PQM7_CANFA	4-200
F1PV55_CANFA_45-259	Canis lupus familiaris	tr|F1PV55|F1PV55_CANFA	45-259
F1PWV5_CANFA_58-237	Canis lupus familiaris	tr|F1PWV5|F1PWV5_CANFA	58-237
F6Y7V4_CANFA_21-289	Canis lupus familiaris	tr|F6Y7V4|F6Y7V4_CANFA	21-289
J9P899_CANFA_4-147	Canis lupus familiaris	tr|J9P899|J9P899_CANFA	4-147
J9P8W6_CANFA_62-269	Canis lupus familiaris	tr|J9P8W6|J9P8W6_CANFA	62-269
J9P977_CANFA_13-223	Canis lupus familiaris	tr|J9P977|J9P977_CANFA	13-223
PRPH2_CANFA_20-284	Canis lupus familiaris	sp|P52204|PRPH2_CANFA	20-284
F6SYB3_CIOIN_8-332	Ciona intestinalis	tr|F6SYB3|F6SYB3_CIOIN	8-332
F6T788_CIOIN_8-208	Ciona intestinalis	tr|F6T788|F6T788_CIOIN	8-208
F6TTN6_CIOIN_8-213	Ciona intestinalis	tr|F6TTN6|F6TTN6_CIOIN	8-213
F6TTQ6_CIOIN_9-208	Ciona intestinalis	tr|F6TTQ6|F6TTQ6_CIOIN	9-208
F6TZL5_CIOIN_1-221	Ciona intestinalis	tr|F6TZL5|F6TZL5_CIOIN	1-221
F6V0K9_CIOIN_9-229	Ciona intestinalis	tr|F6V0K9|F6V0K9_CIOIN	9-229
F6V166_CIOIN_7-237	Ciona intestinalis	tr|F6V166|F6V166_CIOIN	7-237
F6V276_CIOIN_1-175	Ciona intestinalis	tr|F6V276|F6V276_CIOIN	1-175
F6VJP0_CIOIN_23-234	Ciona intestinalis	tr|F6VJP0|F6VJP0_CIOIN	23-234
F6VM90_CIOIN_8-238	Ciona intestinalis	tr|F6VM90|F6VM90_CIOIN	8-238
F6WHA2_CIOIN_16-233	Ciona intestinalis	tr|F6WHA2|F6WHA2_CIOIN	16-233
F6XBI2_CIOIN_15-242	Ciona intestinalis	tr|F6XBI2|F6XBI2_CIOIN	15-242
F6Y0X5_CIOIN_16-257	Ciona intestinalis	tr|F6Y0X5|F6Y0X5_CIOIN	16-257
F6YIG5_CIOIN_9-243	Ciona intestinalis	tr|F6YIG5|F6YIG5_CIOIN	9-243
F7AY51_CIOIN_9-211	Ciona intestinalis	tr|F7AY51|F7AY51_CIOIN	9-211
F7B6X2_CIOIN_6-224	Ciona intestinalis	tr|F7B6X2|F7B6X2_CIOIN	6-224
H2XJX9_CIOIN_12-240	Ciona intestinalis	tr|H2XJX9|H2XJX9_CIOIN	12-240
H2XKA5_CIOIN_11-265	Ciona intestinalis	tr|H2XKA5|H2XKA5_CIOIN	11-265
H2XMX1_CIOIN_8-261	Ciona intestinalis	tr|H2XMX1|H2XMX1_CIOIN	8-261
H2XN28_CIOIN_14-221	Ciona intestinalis	tr|H2XN28|H2XN28_CIOIN	14-221
H2XNA6_CIOIN_4-202	Ciona intestinalis	tr|H2XNA6|H2XNA6_CIOIN	4-202
H2XRG0_CIOIN_13-248	Ciona intestinalis	tr|H2XRG0|H2XRG0_CIOIN	13-248
H2XRR2_CIOIN_8-247	Ciona intestinalis	tr|H2XRR2|H2XRR2_CIOIN	8-247
H2XV14_CIOIN_7-205	Ciona intestinalis	tr|H2XV14|H2XV14_CIOIN	7-205
H2XWM4_CIOIN_13-273	Ciona intestinalis	tr|H2XWM4|H2XWM4_CIOIN	13-273
H2XYJ6_CIOIN_9-226	Ciona intestinalis	tr|H2XYJ6|H2XYJ6_CIOIN	9-226
Q5KAR0_CRYNJ_192-383	Cryptococcus neoformans var. neoformans JEC21	tr|Q5KAR0|Q5KAR0_CRYNJ	192-383
A2BIP5_DANRE_16-252	Danio rerio	tr|A2BIP5|A2BIP5_DANRE	16-252
A3KQ62_DANRE_8-187	Danio rerio	tr|A3KQ62|A3KQ62_DANRE	8-187
A3KQH0_DANRE_20-256	Danio rerio	tr|A3KQH0|A3KQH0_DANRE	20-256
A7MCC5_DANRE_15-251	Danio rerio	tr|A7MCC5|A7MCC5_DANRE	15-251
A9JRF5_DANRE_19-286	Danio rerio	tr|A9JRF5|A9JRF5_DANRE	19-286
B0QZZ6_DANRE_10-237	Danio rerio	tr|B0QZZ6|B0QZZ6_DANRE	10-237
B0VEQ2_DANRE_14-239	Danio rerio	tr|B0VEQ2|B0VEQ2_DANRE	14-239
B8JL23_DANRE_14-259	Danio rerio	tr|B8JL23|B8JL23_DANRE	14-259
E7F2G5_DANRE_89-330	Danio rerio	tr|E7F2G5|E7F2G5_DANRE	89-330
E7F4U2_DANRE_19-287	Danio rerio	tr|E7F4U2|E7F4U2_DANRE	19-287
E7FDH1_DANRE_9-237	Danio rerio	tr|E7FDH1|E7FDH1_DANRE	9-237
E7FE95_DANRE_6-235	Danio rerio	tr|E7FE95|E7FE95_DANRE	6-235
E7FGF0_DANRE_10-240	Danio rerio	tr|E7FGF0|E7FGF0_DANRE	10-240
E9QBC5_DANRE_10-221	Danio rerio	tr|E9QBC5|E9QBC5_DANRE	10-221
E9QH97_DANRE_11-226	Danio rerio	tr|E9QH97|E9QH97_DANRE	11-226
F1Q617_DANRE_20-260	Danio rerio	tr|F1Q617|F1Q617_DANRE	20-260
F1Q6P4_DANRE_9-244	Danio rerio	tr|F1Q6P4|F1Q6P4_DANRE	9-244
F1Q8X4_DANRE_8-152	Danio rerio	tr|F1Q8X4|F1Q8X4_DANRE	8-152
F1Q9T6_DANRE_8-210	Danio rerio	tr|F1Q9T6|F1Q9T6_DANRE	8-210
F1QFI5_DANRE_54-195	Danio rerio	tr|F1QFI5|F1QFI5_DANRE	54-195
F1QI47_DANRE_20-251	Danio rerio	tr|F1QI47|F1QI47_DANRE	20-251
F1QPR8_DANRE_9-237	Danio rerio	tr|F1QPR8|F1QPR8_DANRE	9-237
F1QPT2_DANRE_10-223	Danio rerio	tr|F1QPT2|F1QPT2_DANRE	10-223
F1QR74_DANRE_5-232	Danio rerio	tr|F1QR74|F1QR74_DANRE	5-232
F1QS29_DANRE_28-272	Danio rerio	tr|F1QS29|F1QS29_DANRE	28-272
F1QUY1_DANRE_6-239	Danio rerio	tr|F1QUY1|F1QUY1_DANRE	6-239
F1R4A1_DANRE_13-252	Danio rerio	tr|F1R4A1|F1R4A1_DANRE	13-252
F1R4E0_DANRE_20-283	Danio rerio	tr|F1R4E0|F1R4E0_DANRE	20-283
Q0P3Z7_DANRE_1-231	Danio rerio	tr|Q0P3Z7|Q0P3Z7_DANRE	1-231
Q1L9G6_DANRE_13-224	Danio rerio	tr|Q1L9G6|Q1L9G6_DANRE	13-224
Q1LWF8_DANRE_15-187	Danio rerio	tr|Q1LWF8|Q1LWF8_DANRE	15-187
Q1RLU3_DANRE_6-246	Danio rerio	tr|Q1RLU3|Q1RLU3_DANRE	6-246
Q503H8_DANRE_10-204	Danio rerio	tr|Q503H8|Q503H8_DANRE	10-204
Q5PR95_DANRE_14-258	Danio rerio	tr|Q5PR95|Q5PR95_DANRE	14-258
Q5RGQ1_DANRE_16-249	Danio rerio	tr|Q5RGQ1|Q5RGQ1_DANRE	16-249
Q5XJD1_DANRE_15-246	Danio rerio	tr|Q5XJD1|Q5XJD1_DANRE	15-246
Q66HW7_DANRE_20-281	Danio rerio	tr|Q66HW7|Q66HW7_DANRE	20-281
Q6AZB9_DANRE_9-232	Danio rerio	tr|Q6AZB9|Q6AZB9_DANRE	9-232
Q6DG37_DANRE_8-187	Danio rerio	tr|Q6DG37|Q6DG37_DANRE	8-187
Q6DHQ4_DANRE_9-229	Danio rerio	tr|Q6DHQ4|Q6DHQ4_DANRE	9-229
Q6NWG0_DANRE_8-232	Danio rerio	tr|Q6NWG0|Q6NWG0_DANRE	8-232
Q6NYK2_DANRE_20-286	Danio rerio	tr|Q6NYK2|Q6NYK2_DANRE	20-286
Q6P2T9_DANRE_9-230	Danio rerio	tr|Q6P2T9|Q6P2T9_DANRE	9-230
Q6PBN3_DANRE_20-280	Danio rerio	tr|Q6PBN3|Q6PBN3_DANRE	20-280
Q6PFU1_DANRE_11-229	Danio rerio	tr|Q6PFU1|Q6PFU1_DANRE	11-229
Q7SXT2_DANRE_16-241	Danio rerio	tr|Q7SXT2|Q7SXT2_DANRE	16-241
Q7T2E0_DANRE_9-244	Danio rerio	tr|Q7T2E0|Q7T2E0_DANRE	9-244
Q7T2G0_DANRE_9-241	Danio rerio	tr|Q7T2G0|Q7T2G0_DANRE	9-241
Q7T376_DANRE_6-213	Danio rerio	tr|Q7T376|Q7T376_DANRE	6-213
TSN31_DANRE_8-197	Danio rerio	sp|Q7ZUB3|TSN31_DANRE	8-197
TSN33_DANRE_21-261	Danio rerio	sp|Q5RH71|TSN33_DANRE	21-261
TSN9_DANRE_8-229	Danio rerio	sp|Q6GMK6|TSN9_DANRE	8-229
TSPA_DICDI_15-222	Dictyostelium discoideum	sp|Q55CV5|TSPA_DICDI	15-222
TSPB_DICDI_15-222	Dictyostelium discoideum	sp|Q55CW7|TSPB_DICDI	15-222
TSPC_DICDI_15-225	Dictyostelium discoideum	sp|Q55CV7|TSPC_DICDI	15-225
TSPD_DICDI_12-220	Dictyostelium discoideum	sp|Q55CV4|TSPD_DICDI	12-220
TSPE_DICDI_21-217	Dictyostelium discoideum	sp|Q54F08|TSPE_DICDI	21-217
LBM_DROME_14-197	Drosophila melanogaster	sp|Q24188|LBM_DROME	14-197
TM4SF_DROME_9-225	Drosophila melanogaster	tr|O76137|O76137_DROME	9-225
TSP26A_DROME_18-254	Drosophila melanogaster	tr|Q9VMJ6|Q9VMJ6_DROME	18-254
TSP29FA_DROME_11-237	Drosophila melanogaster	tr|Q9VLH1|Q9VLH1_DROME	11-237
TSP29FB_DROME_14-245	Drosophila melanogaster	tr|Q9VLH0|Q9VLH0_DROME	14-245
TSP2A_DROME_18-229	Drosophila melanogaster	tr|O46101|O46101_DROME	18-229
TSP33B_DROME_20-258	Drosophila melanogaster	tr|Q9VKF3|Q9VKF3_DROME	20-258
TSP39D_DROME_8-227	Drosophila melanogaster	tr|Q9VID1|Q9VID1_DROME	8-227
TSP3A_DROME_42-288	Drosophila melanogaster	tr|Q9W4X6|Q9W4X6_DROME	42-288
TSP42EA_DROME_8-217	Drosophila melanogaster	tr|Q7K1I4|Q7K1I4_DROME	8-217
TSP42EB_DROME_8-217	Drosophila melanogaster	tr|Q7K2V7|Q7K2V7_DROME	8-217
TSP42EC_DROME_8-217	Drosophila melanogaster	tr|Q9NB13|Q9NB13_DROME	8-217
TSP42ED_DROME_7-216	Drosophila melanogaster	tr|Q7JWV7|Q7JWV7_DROME	7-216
TSP42EE_DROME_8-218	Drosophila melanogaster	tr|Q7KJ73|Q7KJ73_DROME	8-218
TSP42EF_DROME_7-211	Drosophila melanogaster	tr|Q7K010|Q7K010_DROME	7-211
TSP42EG_DROME_8-206	Drosophila melanogaster	tr|Q7JWP5|Q7JWP5_DROME	8-206
TSP42EH_DROME_8-219	Drosophila melanogaster	tr|A1Z6T8|A1Z6T8_DROME	8-219
TSP42EI_DROME_8-216	Drosophila melanogaster	tr|Q7JZW3|Q7JZW3_DROME	8-216
TSP42EJ_DROME_10-209	Drosophila melanogaster	tr|Q7K3Z2|Q7K3Z2_DROME	10-209
TSP42EK_DROME_7-203	Drosophila melanogaster	tr|A1Z6U3|A1Z6U3_DROME	7-203
TSP42EL_DROME_8-207	Drosophila melanogaster	tr|Q7K527|Q7K527_DROME	8-207
TSP42EN_DROME_7-205	Drosophila melanogaster	tr|Q7JYY8|Q7JYY8_DROME	7-205
TSP42EO_DROME_7-209	Drosophila melanogaster	tr|Q7JZW7|Q7JZW7_DROME	7-209
TSP42EP_DROME_8-214	Drosophila melanogaster	tr|A1Z6U7|A1Z6U7_DROME	8-214
TSP42EQ_DROME_8-207	Drosophila melanogaster	tr|A1Z6U8|A1Z6U8_DROME	8-207
TSP42ER_DROME_8-197	Drosophila melanogaster	tr|Q1EC46|Q1EC46_DROME	8-197
TSP47F_DROME_9-233	Drosophila melanogaster	tr|A1Z8K7|A1Z8K7_DROME	9-233
TSP5D_DROME_8-255	Drosophila melanogaster	tr|M9PDV2|M9PDV2_DROME	8-255
TSP66E_DROME_9-258	Drosophila melanogaster	tr|Q9V3E5|Q9V3E5_DROME	9-258
TSP68C_DROME_8-266	Drosophila melanogaster	tr|Q8IQK9|Q8IQK9_DROME	8-266
TSP74F_DROME_13-233	Drosophila melanogaster	tr|Q7JZI2|Q7JZI2_DROME	13-233
TSP86D_DROME_30-276	Drosophila melanogaster	tr|Q9VGV3|Q9VGV3_DROME	30-276
TSP96F_DROME_9-260	Drosophila melanogaster	tr|Q9V3X2|Q9V3X2_DROME	9-260
TSP97E_DROME_7-204	Drosophila melanogaster	tr|Q9VB99|Q9VB99_DROME	7-204
E1BSH0_CHICK_73-310	Gallus gallus	tr|E1BSH0|E1BSH0_CHICK	73-310
E1BT51_CHICK_11-241	Gallus gallus	tr|E1BT51|E1BT51_CHICK	11-241
E1BVM3_CHICK_8-229	Gallus gallus	tr|E1BVM3|E1BVM3_CHICK	8-229
E1C2R3_CHICK_10-215	Gallus gallus	tr|E1C2R3|E1C2R3_CHICK	10-215
E1C3Y3_CHICK_7-238	Gallus gallus	tr|E1C3Y3|E1C3Y3_CHICK	7-238
E1C6E5_CHICK_23-251	Gallus gallus	tr|E1C6E5|E1C6E5_CHICK	23-251
E1C857_CHICK_55-281	Gallus gallus	tr|E1C857|E1C857_CHICK	55-281
E1C992_CHICK_14-254	Gallus gallus	tr|E1C992|E1C992_CHICK	14-254
F1NBL2_CHICK_6-233	Gallus gallus	tr|F1NBL2|F1NBL2_CHICK	6-233
F1NF05_CHICK_20-287	Gallus gallus	tr|F1NF05|F1NF05_CHICK	20-287
F1NFT9_CHICK_7-230	Gallus gallus	tr|F1NFT9|F1NFT9_CHICK	7-230
F1NIA1_CHICK_7-241	Gallus gallus	tr|F1NIA1|F1NIA1_CHICK	7-241
F1NM80_CHICK_6-241	Gallus gallus	tr|F1NM80|F1NM80_CHICK	6-241
F1NUH7_CHICK_27-242	Gallus gallus	tr|F1NUH7|F1NUH7_CHICK	27-242
F1NW04_CHICK_11-224	Gallus gallus	tr|F1NW04|F1NW04_CHICK	11-224
F1NW06_CHICK_9-229	Gallus gallus	tr|F1NW06|F1NW06_CHICK	9-229
F1NYP2_CHICK_16-259	Gallus gallus	tr|F1NYP2|F1NYP2_CHICK	16-259
F1NZ33_CHICK_19-255	Gallus gallus	tr|F1NZ33|F1NZ33_CHICK	19-255
F1P1X3_CHICK_8-245	Gallus gallus	tr|F1P1X3|F1P1X3_CHICK	8-245
F1P219_CHICK_15-235	Gallus gallus	tr|F1P219|F1P219_CHICK	15-235
H9L0Y0_CHICK_17-254	Gallus gallus	tr|H9L0Y0|H9L0Y0_CHICK	17-254
PRPH2_CHICK_20-284	Gallus gallus	sp|O42281|PRPH2_CHICK	20-284
Q5ZII8_CHICK_15-246	Gallus gallus	tr|Q5ZII8|Q5ZII8_CHICK	15-246
Q5ZKY7_CHICK_9-254	Gallus gallus	tr|Q5ZKY7|Q5ZKY7_CHICK	9-254
Q9IBC9_CHICK_9-217	Gallus gallus	tr|Q9IBC9|Q9IBC9_CHICK	9-217
R4GJA6_CHICK_28-257	Gallus gallus	tr|R4GJA6|R4GJA6_CHICK	28-257
R4GJP8_CHICK_8-186	Gallus gallus	tr|R4GJP8|R4GJP8_CHICK	8-186
TSN12_CHICK_9-244	Gallus gallus	sp|Q5ZIF5|TSN12_CHICK	9-244
B4E171_HUMAN_58-269	Homo sapiens	tr|B4E171|B4E171_HUMAN	58-269
CD151_HUMAN_15-247	Homo sapiens	sp|P48509|CD151_HUMAN	15-247
CD37_HUMAN_11-269	Homo sapiens	sp|P11049|CD37_HUMAN	11-269
CD53_HUMAN_9-210	Homo sapiens	sp|P19397|CD53_HUMAN	9-210
CD63_HUMAN_9-231	Homo sapiens	sp|P08962|CD63_HUMAN	9-231
CD81_HUMAN_9-229	Homo sapiens	sp|P60033|CD81_HUMAN	9-229
CD82_HUMAN_9-255	Homo sapiens	sp|P27701|CD82_HUMAN	9-255
CD9_HUMAN_9-221	Homo sapiens	sp|P21926|CD9_HUMAN	9-221
PRPH2_HUMAN_20-287	Homo sapiens	sp|P23942|PRPH2_HUMAN	20-287
ROM1_HUMAN_21-287	Homo sapiens	sp|Q03395|ROM1_HUMAN	21-287
TSN10_HUMAN_75-315	Homo sapiens	sp|Q9H1Z9|TSN10_HUMAN	75-315
TSN11_HUMAN_16-245	Homo sapiens	sp|A1L157|TSN11_HUMAN	16-245
TSN12_HUMAN_9-244	Homo sapiens	sp|O95859|TSN12_HUMAN	9-244
TSN13_HUMAN_8-187	Homo sapiens	sp|O95857|TSN13_HUMAN	8-187
TSN14_HUMAN_16-259	Homo sapiens	sp|Q8NG11|TSN14_HUMAN	16-259
TSN15_HUMAN_20-255	Homo sapiens	sp|O95858|TSN15_HUMAN	20-255
TSN16_HUMAN_11-229	Homo sapiens	sp|Q9UKR8|TSN16_HUMAN	11-229
TSN17_HUMAN_16-260	Homo sapiens	sp|Q96FV3|TSN17_HUMAN	16-260
TSN18_HUMAN_8-246	Homo sapiens	sp|Q96SJ8|TSN18_HUMAN	8-246
TSN19_HUMAN_10-240	Homo sapiens	sp|P0C672|TSN19_HUMAN	10-240
TSN1_HUMAN_6-239	Homo sapiens	sp|O60635|TSN1_HUMAN	6-239
TSN2_HUMAN_10-214	Homo sapiens	sp|O60636|TSN2_HUMAN	10-214
TSN31_HUMAN_8-194	Homo sapiens	sp|Q12999|TSN31_HUMAN	8-194
TSN32_HUMAN_10-221	Homo sapiens	sp|Q96QS1|TSN32_HUMAN	10-221
TSN33_HUMAN_22-263	Homo sapiens	sp|Q86UF1|TSN33_HUMAN	22-263
TSN3_HUMAN_9-237	Homo sapiens	sp|O60637|TSN3_HUMAN	9-237
TSN4_HUMAN_9-229	Homo sapiens	sp|O14817|TSN4_HUMAN	9-229
TSN5_HUMAN_14-258	Homo sapiens	sp|P62079|TSN5_HUMAN	14-258
TSN6_HUMAN_16-237	Homo sapiens	sp|O43657|TSN6_HUMAN	16-237
TSN7_HUMAN_14-239	Homo sapiens	sp|P41732|TSN7_HUMAN	14-239
TSN8_HUMAN_7-234	Homo sapiens	sp|P19075|TSN8_HUMAN	7-234
TSN9_HUMAN_8-230	Homo sapiens	sp|O75954|TSN9_HUMAN	8-230
UPK1A_HUMAN_19-253	Homo sapiens	sp|O00322|UPK1A_HUMAN	19-253
UPK1B_HUMAN_10-253	Homo sapiens	sp|O75841|UPK1B_HUMAN	10-253
B7P1Z5_IXOSC_14-215	Ixodes scapularis	tr|B7P1Z5|B7P1Z5_IXOSC	14-215
B7P2E1_IXOSC_81-307	Ixodes scapularis	tr|B7P2E1|B7P2E1_IXOSC	81-307
B7P2Y3_IXOSC_184-343	Ixodes scapularis	tr|B7P2Y3|B7P2Y3_IXOSC	184-343
B7P6P1_IXOSC_6-208	Ixodes scapularis	tr|B7P6P1|B7P6P1_IXOSC	6-208
B7PC16_IXOSC_4-141	Ixodes scapularis	tr|B7PC16|B7PC16_IXOSC	4-141
B7PEL0_IXOSC_9-172	Ixodes scapularis	tr|B7PEL0|B7PEL0_IXOSC	9-172
B7PPR5_IXOSC_1-160	Ixodes scapularis	tr|B7PPR5|B7PPR5_IXOSC	1-160
B7PSN8_IXOSC_46-292	Ixodes scapularis	tr|B7PSN8|B7PSN8_IXOSC	46-292
B7PV08_IXOSC_14-227	Ixodes scapularis	tr|B7PV08|B7PV08_IXOSC	14-227
B7Q1A8_IXOSC_14-206	Ixodes scapularis	tr|B7Q1A8|B7Q1A8_IXOSC	14-206
B7Q3S4_IXOSC_8-229	Ixodes scapularis	tr|B7Q3S4|B7Q3S4_IXOSC	8-229
B7Q3S5_IXOSC_6-221	Ixodes scapularis	tr|B7Q3S5|B7Q3S5_IXOSC	6-221
B7Q6A8_IXOSC_7-216	Ixodes scapularis	tr|B7Q6A8|B7Q6A8_IXOSC	7-216
B7Q8S1_IXOSC_10-178	Ixodes scapularis	tr|B7Q8S1|B7Q8S1_IXOSC	10-178
B7QCY2_IXOSC_44-225	Ixodes scapularis	tr|B7QCY2|B7QCY2_IXOSC	44-225
B7QIL5_IXOSC_2-198	Ixodes scapularis	tr|B7QIL5|B7QIL5_IXOSC	2-198
B7QL73_IXOSC_16-256	Ixodes scapularis	tr|B7QL73|B7QL73_IXOSC	16-256
B7QNM8_IXOSC_92-318	Ixodes scapularis	tr|B7QNM8|B7QNM8_IXOSC	92-318
B7QNZ7_IXOSC_6-254	Ixodes scapularis	tr|B7QNZ7|B7QNZ7_IXOSC	6-254
Q4Q4K6_LEIMA_67-291	Leishmania major	tr|Q4Q4K6|Q4Q4K6_LEIMA	67-291
CD151_MACMU_15-247	Macaca mulatta	sp|P61171|CD151_MACMU	15-247
F6Q2I0_MACMU_9-210	Macaca mulatta	tr|F6Q2I0|F6Q2I0_MACMU	9-210
F6Q657_MACMU_20-255	Macaca mulatta	tr|F6Q657|F6Q657_MACMU	20-255
F6QHJ8_MACMU_9-237	Macaca mulatta	tr|F6QHJ8|F6QHJ8_MACMU	9-237
F6R470_MACMU_16-247	Macaca mulatta	tr|F6R470|F6R470_MACMU	16-247
F6SIU0_MACMU_9-254	Macaca mulatta	tr|F6SIU0|F6SIU0_MACMU	9-254
F6T7F6_MACMU_8-234	Macaca mulatta	tr|F6T7F6|F6T7F6_MACMU	8-234
F6U5L9_MACMU_20-287	Macaca mulatta	tr|F6U5L9|F6U5L9_MACMU	20-287
F6UGR0_MACMU_11-229	Macaca mulatta	tr|F6UGR0|F6UGR0_MACMU	11-229
F6WD12_MACMU_11-270	Macaca mulatta	tr|F6WD12|F6WD12_MACMU	11-270
F6WY45_MACMU_9-229	Macaca mulatta	tr|F6WY45|F6WY45_MACMU	9-229
F6XET9_MACMU_9-231	Macaca mulatta	tr|F6XET9|F6XET9_MACMU	9-231
F7AV02_MACMU_72-244	Macaca mulatta	tr|F7AV02|F7AV02_MACMU	72-244
F7D6R4_MACMU_7-234	Macaca mulatta	tr|F7D6R4|F7D6R4_MACMU	7-234
F7D6S1_MACMU_4-222	Macaca mulatta	tr|F7D6S1|F7D6S1_MACMU	4-222
F7F825_MACMU_14-239	Macaca mulatta	tr|F7F825|F7F825_MACMU	14-239
F7FAL8_MACMU_9-244	Macaca mulatta	tr|F7FAL8|F7FAL8_MACMU	9-244
F7FGN5_MACMU_21-287	Macaca mulatta	tr|F7FGN5|F7FGN5_MACMU	21-287
F7GF39_MACMU_6-238	Macaca mulatta	tr|F7GF39|F7GF39_MACMU	6-238
F7GV64_MACMU_75-309	Macaca mulatta	tr|F7GV64|F7GV64_MACMU	75-309
F7GWP1_MACMU_16-237	Macaca mulatta	tr|F7GWP1|F7GWP1_MACMU	16-237
F7H0Y5_MACMU_10-253	Macaca mulatta	tr|F7H0Y5|F7H0Y5_MACMU	10-253
F7H8D3_MACMU_8-217	Macaca mulatta	tr|F7H8D3|F7H8D3_MACMU	8-217
F7H8W3_MACMU_18-259	Macaca mulatta	tr|F7H8W3|F7H8W3_MACMU	18-259
F7HA08_MACMU_10-214	Macaca mulatta	tr|F7HA08|F7HA08_MACMU	10-214
F7HCC9_MACMU_14-258	Macaca mulatta	tr|F7HCC9|F7HCC9_MACMU	14-258
F7HCX5_MACMU_8-194	Macaca mulatta	tr|F7HCX5|F7HCX5_MACMU	8-194
F7HHP8_MACMU_19-253	Macaca mulatta	tr|F7HHP8|F7HHP8_MACMU	19-253
F7HNR6_MACMU_8-187	Macaca mulatta	tr|F7HNR6|F7HNR6_MACMU	8-187
F6PFW3_MONDO_6-215	Monodelphis domestica	tr|F6PFW3|F6PFW3_MONDO	6-215
F6PRY6_MONDO_119-341	Monodelphis domestica	tr|F6PRY6|F6PRY6_MONDO	119-341
F6PSQ7_MONDO_17-248	Monodelphis domestica	tr|F6PSQ7|F6PSQ7_MONDO	17-248
F6R5Z0_MONDO_13-247	Monodelphis domestica	tr|F6R5Z0|F6R5Z0_MONDO	13-247
F6RQS0_MONDO_8-246	Monodelphis domestica	tr|F6RQS0|F6RQS0_MONDO	8-246
F6RQT8_MONDO_9-258	Monodelphis domestica	tr|F6RQT8|F6RQT8_MONDO	9-258
F6S9P8_MONDO_22-235	Monodelphis domestica	tr|F6S9P8|F6S9P8_MONDO	22-235
F6TGB4_MONDO_9-237	Monodelphis domestica	tr|F6TGB4|F6TGB4_MONDO	9-237
F6UGN7_MONDO_6-242	Monodelphis domestica	tr|F6UGN7|F6UGN7_MONDO	6-242
F6UHZ3_MONDO_14-239	Monodelphis domestica	tr|F6UHZ3|F6UHZ3_MONDO	14-239
F6ULW8_MONDO_10-210	Monodelphis domestica	tr|F6ULW8|F6ULW8_MONDO	10-210
F6WFC7_MONDO_9-244	Monodelphis domestica	tr|F6WFC7|F6WFC7_MONDO	9-244
F6X6L0_MONDO_11-267	Monodelphis domestica	tr|F6X6L0|F6X6L0_MONDO	11-267
F6YIL8_MONDO_20-287	Monodelphis domestica	tr|F6YIL8|F6YIL8_MONDO	20-287
F6Z6F1_MONDO_3-222	Monodelphis domestica	tr|F6Z6F1|F6Z6F1_MONDO	3-222
F6Z9C2_MONDO_14-236	Monodelphis domestica	tr|F6Z9C2|F6Z9C2_MONDO	14-236
F6ZKK3_MONDO_11-236	Monodelphis domestica	tr|F6ZKK3|F6ZKK3_MONDO	11-236
F7A3U5_MONDO_16-260	Monodelphis domestica	tr|F7A3U5|F7A3U5_MONDO	16-260
F7A9U2_MONDO_21-281	Monodelphis domestica	tr|F7A9U2|F7A9U2_MONDO	21-281
F7B797_MONDO_10-254	Monodelphis domestica	tr|F7B797|F7B797_MONDO	10-254
F7BAB6_MONDO_14-258	Monodelphis domestica	tr|F7BAB6|F7BAB6_MONDO	14-258
F7BLI0_MONDO_20-283	Monodelphis domestica	tr|F7BLI0|F7BLI0_MONDO	20-283
F7BWX9_MONDO_9-210	Monodelphis domestica	tr|F7BWX9|F7BWX9_MONDO	9-210
F7BZT7_MONDO_7-235	Monodelphis domestica	tr|F7BZT7|F7BZT7_MONDO	7-235
F7CY37_MONDO_74-311	Monodelphis domestica	tr|F7CY37|F7CY37_MONDO	74-311
F7DNN3_MONDO_23-264	Monodelphis domestica	tr|F7DNN3|F7DNN3_MONDO	23-264
F7E616_MONDO_30-273	Monodelphis domestica	tr|F7E616|F7E616_MONDO	30-273
F7E670_MONDO_265-444	Monodelphis domestica	tr|F7E670|F7E670_MONDO	265-444
F7FAH3_MONDO_7-227	Monodelphis domestica	tr|F7FAH3|F7FAH3_MONDO	7-227
F7FI85_MONDO_26-256	Monodelphis domestica	tr|F7FI85|F7FI85_MONDO	26-256
F7FTI7_MONDO_14-210	Monodelphis domestica	tr|F7FTI7|F7FTI7_MONDO	14-210
F7FUI0_MONDO_9-237	Monodelphis domestica	tr|F7FUI0|F7FUI0_MONDO	9-237
F7G2V8_MONDO_2-209	Monodelphis domestica	tr|F7G2V8|F7G2V8_MONDO	2-209
F7GEM3_MONDO_9-220	Monodelphis domestica	tr|F7GEM3|F7GEM3_MONDO	9-220
H9H6R1_MONDO_9-229	Monodelphis domestica	tr|H9H6R1|H9H6R1_MONDO	9-229
K7E031_MONDO_428-598	Monodelphis domestica	tr|K7E031|K7E031_MONDO	428-598
A9V8D7_MONBE_99-309	Monosiga brevicollis	tr|A9V8D7|A9V8D7_MONBE	99-309
CD151_MOUSE_15-247	Mus musculus	sp|O35566|CD151_MOUSE	15-247
CD37_MOUSE_11-269	Mus musculus	sp|Q61470|CD37_MOUSE	11-269
CD53_MOUSE_9-210	Mus musculus	sp|Q61451|CD53_MOUSE	9-210
CD63_MOUSE_9-231	Mus musculus	sp|P41731|CD63_MOUSE	9-231
CD81_MOUSE_9-229	Mus musculus	sp|P35762|CD81_MOUSE	9-229
CD82_MOUSE_9-254	Mus musculus	sp|P40237|CD82_MOUSE	9-254
CD9_MOUSE_9-219	Mus musculus	sp|P40240|CD9_MOUSE	9-219
J3QP22_MOUSE_15-237	Mus musculus	tr|J3QP22|J3QP22_MOUSE	15-237
PRPH2_MOUSE_20-283	Mus musculus	sp|P15499|PRPH2_MOUSE	20-283
ROM1_MOUSE_23-285	Mus musculus	sp|P32958|ROM1_MOUSE	23-285
TSN10_MOUSE_73-316	Mus musculus	sp|Q8VCF5|TSN10_MOUSE	73-316
TSN11_MOUSE_16-247	Mus musculus	sp|Q9D1D1|TSN11_MOUSE	16-247
TSN12_MOUSE_9-244	Mus musculus	sp|Q8BKT6|TSN12_MOUSE	9-244
TSN13_MOUSE_8-187	Mus musculus	sp|Q9D8C2|TSN13_MOUSE	8-187
TSN14_MOUSE_16-259	Mus musculus	sp|Q8QZY6|TSN14_MOUSE	16-259
TSN15_MOUSE_20-255	Mus musculus	sp|F7BWT7|TSN15_MOUSE	20-255
TSN17_MOUSE_16-260	Mus musculus	sp|Q9D7W4|TSN17_MOUSE	16-260
TSN18_MOUSE_8-246	Mus musculus	sp|Q80WR1|TSN18_MOUSE	8-246
TSN1_MOUSE_6-238	Mus musculus	sp|Q99J59|TSN1_MOUSE	6-238
TSN2_MOUSE_10-214	Mus musculus	sp|Q922J6|TSN2_MOUSE	10-214
TSN31_MOUSE_8-194	Mus musculus	sp|Q9CQ88|TSN31_MOUSE	8-194
TSN32_MOUSE_10-221	Mus musculus	sp|Q9JHH2|TSN32_MOUSE	10-221
TSN33_MOUSE_22-263	Mus musculus	sp|Q8R3S2|TSN33_MOUSE	22-263
TSN3_MOUSE_9-237	Mus musculus	sp|Q9QY33|TSN3_MOUSE	9-237
TSN4_MOUSE_9-229	Mus musculus	sp|Q9DCK3|TSN4_MOUSE	9-229
TSN5_MOUSE_14-258	Mus musculus	sp|P62080|TSN5_MOUSE	14-258
TSN6_MOUSE_16-237	Mus musculus	sp|O70401|TSN6_MOUSE	16-237
TSN7_MOUSE_14-239	Mus musculus	sp|Q62283|TSN7_MOUSE	14-239
TSN8_MOUSE_7-232	Mus musculus	sp|Q8R3G9|TSN8_MOUSE	7-232
TSN9_MOUSE_8-230	Mus musculus	sp|Q8BJU2|TSN9_MOUSE	8-230
UPK1A_MOUSE_18-252	Mus musculus	sp|Q9D132|UPK1A_MOUSE	18-252
UPK1B_MOUSE_10-253	Mus musculus	sp|Q9Z2C6|UPK1B_MOUSE	10-253
A7RGH7_NEMVE_17-143	Nematostella vectensis	tr|A7RGH7|A7RGH7_NEMVE	17-143
A7RLE8_NEMVE_9-235	Nematostella vectensis	tr|A7RLE8|A7RLE8_NEMVE	9-235
A7RLE9_NEMVE_9-235	Nematostella vectensis	tr|A7RLE9|A7RLE9_NEMVE	9-235
A7RLI4_NEMVE_5-221	Nematostella vectensis	tr|A7RLI4|A7RLI4_NEMVE	5-221
A7RLI5_NEMVE_2-203	Nematostella vectensis	tr|A7RLI5|A7RLI5_NEMVE	2-203
A7RNN8_NEMVE_1-231	Nematostella vectensis	tr|A7RNN8|A7RNN8_NEMVE	1-231
A7RPD1_NEMVE_7-241	Nematostella vectensis	tr|A7RPD1|A7RPD1_NEMVE	7-241
A7RRP6_NEMVE_16-210	Nematostella vectensis	tr|A7RRP6|A7RRP6_NEMVE	16-210
A7RXD6_NEMVE_8-215	Nematostella vectensis	tr|A7RXD6|A7RXD6_NEMVE	8-215
A7S1M8_NEMVE_38-271	Nematostella vectensis	tr|A7S1M8|A7S1M8_NEMVE	38-271
A7S1M9_NEMVE_21-258	Nematostella vectensis	tr|A7S1M9|A7S1M9_NEMVE	21-258
A7S484_NEMVE_1-234	Nematostella vectensis	tr|A7S484|A7S484_NEMVE	1-234
A7S485_NEMVE_3-240	Nematostella vectensis	tr|A7S485|A7S485_NEMVE	3-240
A7S486_NEMVE_2-191	Nematostella vectensis	tr|A7S486|A7S486_NEMVE	2-191
A7S6C1_NEMVE_15-246	Nematostella vectensis	tr|A7S6C1|A7S6C1_NEMVE	15-246
A7S900_NEMVE_5-165	Nematostella vectensis	tr|A7S900|A7S900_NEMVE	5-165
A7S901_NEMVE_10-232	Nematostella vectensis	tr|A7S901|A7S901_NEMVE	10-232
A7SAH7_NEMVE_11-237	Nematostella vectensis	tr|A7SAH7|A7SAH7_NEMVE	11-237
A7SDC9_NEMVE_11-248	Nematostella vectensis	tr|A7SDC9|A7SDC9_NEMVE	11-248
A7SK24_NEMVE_8-239	Nematostella vectensis	tr|A7SK24|A7SK24_NEMVE	8-239
A7SK25_NEMVE_6-242	Nematostella vectensis	tr|A7SK25|A7SK25_NEMVE	6-242
A7SLT8_NEMVE_10-242	Nematostella vectensis	tr|A7SLT8|A7SLT8_NEMVE	10-242
A7SLY4_NEMVE_12-222	Nematostella vectensis	tr|A7SLY4|A7SLY4_NEMVE	12-222
A7SPQ7_NEMVE_3-225	Nematostella vectensis	tr|A7SPQ7|A7SPQ7_NEMVE	3-225
A7SZI2_NEMVE_8-225	Nematostella vectensis	tr|A7SZI2|A7SZI2_NEMVE	8-225
A7SZN5_NEMVE_12-240	Nematostella vectensis	tr|A7SZN5|A7SZN5_NEMVE	12-240
A7T0J7_NEMVE_10-196	Nematostella vectensis	tr|A7T0J7|A7T0J7_NEMVE	10-196
F6PJ48_ORNAN_20-284	Ornithorhynchus anatinus	tr|F6PJ48|F6PJ48_ORNAN	20-284
F6RUA9_ORNAN_2-129	Ornithorhynchus anatinus	tr|F6RUA9|F6RUA9_ORNAN	2-129
F6SP95_ORNAN_9-237	Ornithorhynchus anatinus	tr|F6SP95|F6SP95_ORNAN	9-237
F6SXL2_ORNAN_7-233	Ornithorhynchus anatinus	tr|F6SXL2|F6SXL2_ORNAN	7-233
F6T0D6_ORNAN_13-229	Ornithorhynchus anatinus	tr|F6T0D6|F6T0D6_ORNAN	13-229
F6TNB4_ORNAN_1-128	Ornithorhynchus anatinus	tr|F6TNB4|F6TNB4_ORNAN	1-128
F6TRV6_ORNAN_76-240	Ornithorhynchus anatinus	tr|F6TRV6|F6TRV6_ORNAN	76-240
F6VK90_ORNAN_9-209	Ornithorhynchus anatinus	tr|F6VK90|F6VK90_ORNAN	9-209
F6VQX5_ORNAN_3-238	Ornithorhynchus anatinus	tr|F6VQX5|F6VQX5_ORNAN	3-238
F6XAC2_ORNAN_13-236	Ornithorhynchus anatinus	tr|F6XAC2|F6XAC2_ORNAN	13-236
F6XPV9_ORNAN_11-208	Ornithorhynchus anatinus	tr|F6XPV9|F6XPV9_ORNAN	11-208
F6Y3A1_ORNAN_8-245	Ornithorhynchus anatinus	tr|F6Y3A1|F6Y3A1_ORNAN	8-245
F6YVU1_ORNAN_9-251	Ornithorhynchus anatinus	tr|F6YVU1|F6YVU1_ORNAN	9-251
F7A3Z8_ORNAN_22-261	Ornithorhynchus anatinus	tr|F7A3Z8|F7A3Z8_ORNAN	22-261
F7AFP8_ORNAN_16-259	Ornithorhynchus anatinus	tr|F7AFP8|F7AFP8_ORNAN	16-259
F7AN42_ORNAN_2-151	Ornithorhynchus anatinus	tr|F7AN42|F7AN42_ORNAN	2-151
F7DTG3_ORNAN_64-317	Ornithorhynchus anatinus	tr|F7DTG3|F7DTG3_ORNAN	64-317
F7E8A1_ORNAN_2-240	Ornithorhynchus anatinus	tr|F7E8A1|F7E8A1_ORNAN	2-240
F7F417_ORNAN_11-236	Ornithorhynchus anatinus	tr|F7F417|F7F417_ORNAN	11-236
F7F891_ORNAN_9-244	Ornithorhynchus anatinus	tr|F7F891|F7F891_ORNAN	9-244
F7FAI0_ORNAN_13-138	Ornithorhynchus anatinus	tr|F7FAI0|F7FAI0_ORNAN	13-138
F7FHW7_ORNAN_4-198	Ornithorhynchus anatinus	tr|F7FHW7|F7FHW7_ORNAN	4-198
CD81_PANTR_9-229	Pan troglodytes	sp|P60034|CD81_PANTR	9-229
H2PYY2_PANTR_6-239	Pan troglodytes	tr|H2PYY2|H2PYY2_PANTR	6-239
H2PZM7_PANTR_9-210	Pan troglodytes	tr|H2PZM7|H2PZM7_PANTR	9-210
H2PZR1_PANTR_9-213	Pan troglodytes	tr|H2PZR1|H2PZR1_PANTR	9-213
H2Q207_PANTR_20-255	Pan troglodytes	tr|H2Q207|H2Q207_PANTR	20-255
H2Q263_PANTR_16-259	Pan troglodytes	tr|H2Q263|H2Q263_PANTR	16-259
H2Q2W1_PANTR_15-247	Pan troglodytes	tr|H2Q2W1|H2Q2W1_PANTR	15-247
H2Q2W3_PANTR_9-229	Pan troglodytes	tr|H2Q2W3|H2Q2W3_PANTR	9-229
H2Q3G5_PANTR_9-255	Pan troglodytes	tr|H2Q3G5|H2Q3G5_PANTR	9-255
H2Q3G6_PANTR_8-246	Pan troglodytes	tr|H2Q3G6|H2Q3G6_PANTR	8-246
H2Q3W0_PANTR_21-287	Pan troglodytes	tr|H2Q3W0|H2Q3W0_PANTR	21-287
H2Q598_PANTR_9-221	Pan troglodytes	tr|H2Q598|H2Q598_PANTR	9-221
H2Q5P1_PANTR_1-153	Pan troglodytes	tr|H2Q5P1|H2Q5P1_PANTR	1-153
H2Q662_PANTR_9-231	Pan troglodytes	tr|H2Q662|H2Q662_PANTR	9-231
H2Q6C2_PANTR_8-194	Pan troglodytes	tr|H2Q6C2|H2Q6C2_PANTR	8-194
H2Q6G8_PANTR_7-234	Pan troglodytes	tr|H2Q6G8|H2Q6G8_PANTR	7-234
H2Q9V4_PANTR_9-237	Pan troglodytes	tr|H2Q9V4|H2Q9V4_PANTR	9-237
H2QE27_PANTR_75-315	Pan troglodytes	tr|H2QE27|H2QE27_PANTR	75-315
H2QFD4_PANTR_11-229	Pan troglodytes	tr|H2QFD4|H2QFD4_PANTR	11-229
H2QG36_PANTR_21-255	Pan troglodytes	tr|H2QG36|H2QG36_PANTR	21-255
H2QGU4_PANTR_11-269	Pan troglodytes	tr|H2QGU4|H2QGU4_PANTR	11-269
H2QPX2_PANTR_14-258	Pan troglodytes	tr|H2QPX2|H2QPX2_PANTR	14-258
H2QS31_PANTR_16-263	Pan troglodytes	tr|H2QS31|H2QS31_PANTR	16-263
H2QT06_PANTR_20-287	Pan troglodytes	tr|H2QT06|H2QT06_PANTR	20-287
H2QU77_PANTR_8-187	Pan troglodytes	tr|H2QU77|H2QU77_PANTR	8-187
H2QVA0_PANTR_9-244	Pan troglodytes	tr|H2QVA0|H2QVA0_PANTR	9-244
H2QVC6_PANTR_22-263	Pan troglodytes	tr|H2QVC6|H2QVC6_PANTR	22-263
H2QYV9_PANTR_16-237	Pan troglodytes	tr|H2QYV9|H2QYV9_PANTR	16-237
H2RFE5_PANTR_10-240	Pan troglodytes	tr|H2RFE5|H2RFE5_PANTR	10-240
H2RGY1_PANTR_15-231	Pan troglodytes	tr|H2RGY1|H2RGY1_PANTR	15-231
TSN7_PANTR_9-234	Pan troglodytes	sp|Q7YQL0|TSN7_PANTR	9-234
A9RCL2_PHYPA_3-253	Physcomitrella patens	tr|A9RCL2|A9RCL2_PHYPA	3-253
A9RQS0_PHYPA_3-253	Physcomitrella patens	tr|A9RQS0|A9RQS0_PHYPA	3-253
A9RY93_PHYPA_19-258	Physcomitrella patens	tr|A9RY93|A9RY93_PHYPA	19-258
A9TA05_PHYPA_3-252	Physcomitrella patens	tr|A9TA05|A9TA05_PHYPA	3-252
A9TQE7_PHYPA_18-263	Physcomitrella patens	tr|A9TQE7|A9TQE7_PHYPA	18-263
A9TS82_PHYPA_4-252	Physcomitrella patens	tr|A9TS82|A9TS82_PHYPA	4-252
B0BN20_RAT_16-237	Rattus norvegicus	tr|B0BN20|B0BN20_RAT	16-237
CD151_RAT_15-247	Rattus norvegicus	sp|Q9QZA6|CD151_RAT	15-247
CD37_RAT_11-269	Rattus norvegicus	sp|P31053|CD37_RAT	11-269
CD53_RAT_9-210	Rattus norvegicus	sp|P24485|CD53_RAT	9-210
CD63_RAT_9-231	Rattus norvegicus	sp|P28648|CD63_RAT	9-231
CD81_RAT_9-229	Rattus norvegicus	sp|Q62745|CD81_RAT	9-229
CD82_RAT_9-254	Rattus norvegicus	sp|O70352|CD82_RAT	9-254
CD9_RAT_9-219	Rattus norvegicus	sp|P40241|CD9_RAT	9-219
D3Z967_RAT_22-263	Rattus norvegicus	tr|D3Z967|D3Z967_RAT	22-263
D4A0Z1_RAT_16-259	Rattus norvegicus	tr|D4A0Z1|D4A0Z1_RAT	16-259
D4A3U2_RAT_8-246	Rattus norvegicus	tr|D4A3U2|D4A3U2_RAT	8-246
D4AAV9_RAT_99-321	Rattus norvegicus	tr|D4AAV9|D4AAV9_RAT	99-321
F1M9I6_RAT_1-226	Rattus norvegicus	tr|F1M9I6|F1M9I6_RAT	1-226
F7F785_RAT_10-221	Rattus norvegicus	tr|F7F785|F7F785_RAT	10-221
M0R6F1_RAT_74-317	Rattus norvegicus	tr|M0R6F1|M0R6F1_RAT	74-317
M0R749_RAT_20-256	Rattus norvegicus	tr|M0R749|M0R749_RAT	20-256
M0RAB0_RAT_14-240	Rattus norvegicus	tr|M0RAB0|M0RAB0_RAT	14-240
O55158_RAT_7-232	Rattus norvegicus	tr|O55158|O55158_RAT	7-232
PRPH2_RAT_20-282	Rattus norvegicus	sp|P17438|PRPH2_RAT	20-282
Q5BK80_RAT_9-229	Rattus norvegicus	tr|Q5BK80|Q5BK80_RAT	9-229
Q66H06_RAT_9-237	Rattus norvegicus	tr|Q66H06|Q66H06_RAT	9-237
ROM1_RAT_23-287	Rattus norvegicus	sp|Q5PPM7|ROM1_RAT	23-287
TSN11_RAT_16-247	Rattus norvegicus	sp|Q568Y5|TSN11_RAT	16-247
TSN12_RAT_9-244	Rattus norvegicus	sp|Q569A2|TSN12_RAT	9-244
TSN13_RAT_8-187	Rattus norvegicus	sp|Q5FVL6|TSN13_RAT	8-187
TSN17_RAT_16-260	Rattus norvegicus	sp|Q4V8E0|TSN17_RAT	16-260
TSN1_RAT_6-239	Rattus norvegicus	sp|Q6AYR9|TSN1_RAT	6-239
TSN2_RAT_10-214	Rattus norvegicus	sp|Q9JJW1|TSN2_RAT	10-214
TSN31_RAT_8-194	Rattus norvegicus	sp|Q5U1V9|TSN31_RAT	8-194
TSN5_RAT_14-258	Rattus norvegicus	sp|Q68VK5|TSN5_RAT	14-258
UPK1B_RAT_10-253	Rattus norvegicus	sp|Q566D0|UPK1B_RAT	10-253
C4Q3U8_SCHMA_12-223	Schistosoma mansoni	tr|C4Q3U8|C4Q3U8_SCHMA	12-223
G4LUC4_SCHMA_8-227	Schistosoma mansoni	tr|G4LUC4|G4LUC4_SCHMA	8-227
G4LUN5_SCHMA_6-198	Schistosoma mansoni	tr|G4LUN5|G4LUN5_SCHMA	6-198
G4LUN6_SCHMA_6-269	Schistosoma mansoni	tr|G4LUN6|G4LUN6_SCHMA	6-269
G4LW49_SCHMA_175-342	Schistosoma mansoni	tr|G4LW49|G4LW49_SCHMA	175-342
G4LW49_SCHMA_7-163	Schistosoma mansoni	tr|G4LW49|G4LW49_SCHMA	7-163
G4LW51_SCHMA_12-216	Schistosoma mansoni	tr|G4LW51|G4LW51_SCHMA	12-216
G4LW52_SCHMA_14-214	Schistosoma mansoni	tr|G4LW52|G4LW52_SCHMA	14-214
G4LW53_SCHMA_2-186	Schistosoma mansoni	tr|G4LW53|G4LW53_SCHMA	2-186
G4LW54_SCHMA_11-208	Schistosoma mansoni	tr|G4LW54|G4LW54_SCHMA	11-208
G4LW56_SCHMA_11-162	Schistosoma mansoni	tr|G4LW56|G4LW56_SCHMA	11-162
G4LW58_SCHMA_11-142	Schistosoma mansoni	tr|G4LW58|G4LW58_SCHMA	11-142
G4LW59_SCHMA_10-214	Schistosoma mansoni	tr|G4LW59|G4LW59_SCHMA	10-214
G4LW70_SCHMA_10-212	Schistosoma mansoni	tr|G4LW70|G4LW70_SCHMA	10-212
G4LW73_SCHMA_3-156	Schistosoma mansoni	tr|G4LW73|G4LW73_SCHMA	3-156
G4LWW2_SCHMA_8-268	Schistosoma mansoni	tr|G4LWW2|G4LWW2_SCHMA	8-268
G4LXV5_SCHMA_8-219	Schistosoma mansoni	tr|G4LXV5|G4LXV5_SCHMA	8-219
G4LZV5_SCHMA_9-197	Schistosoma mansoni	tr|G4LZV5|G4LZV5_SCHMA	9-197
G4M0W2_SCHMA_6-269	Schistosoma mansoni	tr|G4M0W2|G4M0W2_SCHMA	6-269
G4M0Z4_SCHMA_12-235	Schistosoma mansoni	tr|G4M0Z4|G4M0Z4_SCHMA	12-235
G4V5Z0_SCHMA_148-305	Schistosoma mansoni	tr|G4V5Z0|G4V5Z0_SCHMA	148-305
G4V826_SCHMA_78-321	Schistosoma mansoni	tr|G4V826|G4V826_SCHMA	78-321
G4V827_SCHMA_78-326	Schistosoma mansoni	tr|G4V827|G4V827_SCHMA	78-326
G4VD44_SCHMA_10-218	Schistosoma mansoni	tr|G4VD44|G4VD44_SCHMA	10-218
G4VD45_SCHMA_7-164	Schistosoma mansoni	tr|G4VD45|G4VD45_SCHMA	7-164
G4VEH0_SCHMA_2-222	Schistosoma mansoni	tr|G4VEH0|G4VEH0_SCHMA	2-222
G4VFD9_SCHMA_8-218	Schistosoma mansoni	tr|G4VFD9|G4VFD9_SCHMA	8-218
G4VFI3_SCHMA_16-275	Schistosoma mansoni	tr|G4VFI3|G4VFI3_SCHMA	16-275
G4VFJ1_SCHMA_17-308	Schistosoma mansoni	tr|G4VFJ1|G4VFJ1_SCHMA	17-308
G4VG77_SCHMA_12-230	Schistosoma mansoni	tr|G4VG77|G4VG77_SCHMA	12-230
G4VIX7_SCHMA_29-275	Schistosoma mansoni	tr|G4VIX7|G4VIX7_SCHMA	29-275
G4VMX3_SCHMA_8-271	Schistosoma mansoni	tr|G4VMX3|G4VMX3_SCHMA	8-271
G4VS95_SCHMA_8-259	Schistosoma mansoni	tr|G4VS95|G4VS95_SCHMA	8-259
Q86D97_SCHMA_7-231	Schistosoma mansoni	tr|Q86D97|Q86D97_SCHMA	7-231
H2RKJ1_TAKRU_8-196	Takifugu rubripes	tr|H2RKJ1|H2RKJ1_TAKRU	8-196
H2RPQ9_TAKRU_20-284	Takifugu rubripes	tr|H2RPQ9|H2RPQ9_TAKRU	20-284
H2RSB7_TAKRU_14-267	Takifugu rubripes	tr|H2RSB7|H2RSB7_TAKRU	14-267
H2RT26_TAKRU_9-240	Takifugu rubripes	tr|H2RT26|H2RT26_TAKRU	9-240
H2RV56_TAKRU_9-221	Takifugu rubripes	tr|H2RV56|H2RV56_TAKRU	9-221
H2RVW7_TAKRU_8-215	Takifugu rubripes	tr|H2RVW7|H2RVW7_TAKRU	8-215
H2S177_TAKRU_13-235	Takifugu rubripes	tr|H2S177|H2S177_TAKRU	13-235
H2S8V8_TAKRU_19-287	Takifugu rubripes	tr|H2S8V8|H2S8V8_TAKRU	19-287
H2SES9_TAKRU_15-244	Takifugu rubripes	tr|H2SES9|H2SES9_TAKRU	15-244
H2SF18_TAKRU_22-276	Takifugu rubripes	tr|H2SF18|H2SF18_TAKRU	22-276
H2SFZ5_TAKRU_9-237	Takifugu rubripes	tr|H2SFZ5|H2SFZ5_TAKRU	9-237
H2SGR3_TAKRU_15-252	Takifugu rubripes	tr|H2SGR3|H2SGR3_TAKRU	15-252
H2SND9_TAKRU_14-258	Takifugu rubripes	tr|H2SND9|H2SND9_TAKRU	14-258
H2SSQ8_TAKRU_8-189	Takifugu rubripes	tr|H2SSQ8|H2SSQ8_TAKRU	8-189
H2STC6_TAKRU_14-259	Takifugu rubripes	tr|H2STC6|H2STC6_TAKRU	14-259
H2SXI6_TAKRU_7-209	Takifugu rubripes	tr|H2SXI6|H2SXI6_TAKRU	7-209
H2SY25_TAKRU_15-230	Takifugu rubripes	tr|H2SY25|H2SY25_TAKRU	15-230
H2SZL1_TAKRU_23-264	Takifugu rubripes	tr|H2SZL1|H2SZL1_TAKRU	23-264
H2T5L8_TAKRU_9-237	Takifugu rubripes	tr|H2T5L8|H2T5L8_TAKRU	9-237
H2T9E4_TAKRU_10-241	Takifugu rubripes	tr|H2T9E4|H2T9E4_TAKRU	10-241
H2TAS9_TAKRU_6-242	Takifugu rubripes	tr|H2TAS9|H2TAS9_TAKRU	6-242
H2TDD1_TAKRU_16-252	Takifugu rubripes	tr|H2TDD1|H2TDD1_TAKRU	16-252
H2TEN4_TAKRU_14-253	Takifugu rubripes	tr|H2TEN4|H2TEN4_TAKRU	14-253
H2TGZ8_TAKRU_16-244	Takifugu rubripes	tr|H2TGZ8|H2TGZ8_TAKRU	16-244
H2TSG8_TAKRU_8-226	Takifugu rubripes	tr|H2TSG8|H2TSG8_TAKRU	8-226
H2TSU7_TAKRU_11-249	Takifugu rubripes	tr|H2TSU7|H2TSU7_TAKRU	11-249
H2TT22_TAKRU_11-258	Takifugu rubripes	tr|H2TT22|H2TT22_TAKRU	11-258
H2U084_TAKRU_16-241	Takifugu rubripes	tr|H2U084|H2U084_TAKRU	16-241
H2U0Z0_TAKRU_16-258	Takifugu rubripes	tr|H2U0Z0|H2U0Z0_TAKRU	16-258
H2U6Y5_TAKRU_8-231	Takifugu rubripes	tr|H2U6Y5|H2U6Y5_TAKRU	8-231
H2U7W3_TAKRU_9-232	Takifugu rubripes	tr|H2U7W3|H2U7W3_TAKRU	9-232
H2UDA4_TAKRU_6-220	Takifugu rubripes	tr|H2UDA4|H2UDA4_TAKRU	6-220
H2UGW9_TAKRU_20-286	Takifugu rubripes	tr|H2UGW9|H2UGW9_TAKRU	20-286
H2UM52_TAKRU_8-229	Takifugu rubripes	tr|H2UM52|H2UM52_TAKRU	8-229
H2UNM2_TAKRU_16-263	Takifugu rubripes	tr|H2UNM2|H2UNM2_TAKRU	16-263
H2UQZ6_TAKRU_9-222	Takifugu rubripes	tr|H2UQZ6|H2UQZ6_TAKRU	9-222
H2US17_TAKRU_14-236	Takifugu rubripes	tr|H2US17|H2US17_TAKRU	14-236
H2UWI3_TAKRU_24-269	Takifugu rubripes	tr|H2UWI3|H2UWI3_TAKRU	24-269
H2UXQ2_TAKRU_19-287	Takifugu rubripes	tr|H2UXQ2|H2UXQ2_TAKRU	19-287
H2UYH5_TAKRU_15-246	Takifugu rubripes	tr|H2UYH5|H2UYH5_TAKRU	15-246
H2V0D2_TAKRU_1-213	Takifugu rubripes	tr|H2V0D2|H2V0D2_TAKRU	1-213
H2V3A0_TAKRU_36-285	Takifugu rubripes	tr|H2V3A0|H2V3A0_TAKRU	36-285
H2V3A6_TAKRU_14-244	Takifugu rubripes	tr|H2V3A6|H2V3A6_TAKRU	14-244
H2VA66_TAKRU_11-140	Takifugu rubripes	tr|H2VA66|H2VA66_TAKRU	11-140
H2VAC8_TAKRU_22-263	Takifugu rubripes	tr|H2VAC8|H2VAC8_TAKRU	22-263
H2VAF3_TAKRU_20-283	Takifugu rubripes	tr|H2VAF3|H2VAF3_TAKRU	20-283
H2VBK9_TAKRU_10-229	Takifugu rubripes	tr|H2VBK9|H2VBK9_TAKRU	10-229
A2D8F2_TRIVA_5-198	Trichomonas vaginalis	tr|A2D8F2|A2D8F2_TRIVA	5-198
A2DAZ0_TRIVA_14-209	Trichomonas vaginalis	tr|A2DAZ0|A2DAZ0_TRIVA	14-209
A2DAZ1_TRIVA_964-1121	Trichomonas vaginalis	tr|A2DAZ1|A2DAZ1_TRIVA	964-1121
A2DB02_TRIVA_9-214	Trichomonas vaginalis	tr|A2DB02|A2DB02_TRIVA	9-214
A2DI21_TRIVA_20-193	Trichomonas vaginalis	tr|A2DI21|A2DI21_TRIVA	20-193
A2DL72_TRIVA_9-191	Trichomonas vaginalis	tr|A2DL72|A2DL72_TRIVA	9-191
A2DRK6_TRIVA_12-224	Trichomonas vaginalis	tr|A2DRK6|A2DRK6_TRIVA	12-224
A2DWZ1_TRIVA_9-202	Trichomonas vaginalis	tr|A2DWZ1|A2DWZ1_TRIVA	9-202
A2DY51_TRIVA_7-216	Trichomonas vaginalis	tr|A2DY51|A2DY51_TRIVA	7-216
A2EZ30_TRIVA_9-218	Trichomonas vaginalis	tr|A2EZ30|A2EZ30_TRIVA	9-218
A2EZ33_TRIVA_9-200	Trichomonas vaginalis	tr|A2EZ33|A2EZ33_TRIVA	9-200
A2FGU0_TRIVA_7-200	Trichomonas vaginalis	tr|A2FGU0|A2FGU0_TRIVA	7-200
A2FKF6_TRIVA_4-183	Trichomonas vaginalis	tr|A2FKF6|A2FKF6_TRIVA	4-183
A2G0G6_TRIVA_24-202	Trichomonas vaginalis	tr|A2G0G6|A2G0G6_TRIVA	24-202
A2G3J8_TRIVA_4-185	Trichomonas vaginalis	tr|A2G3J8|A2G3J8_TRIVA	4-185
A2G7G6_TRIVA_4-184	Trichomonas vaginalis	tr|A2G7G6|A2G7G6_TRIVA	4-184
A2G9S3_TRIVA_2-148	Trichomonas vaginalis	tr|A2G9S3|A2G9S3_TRIVA	2-148
A2GDR3_TRIVA_7-199	Trichomonas vaginalis	tr|A2GDR3|A2GDR3_TRIVA	7-199
A4IHZ2_XENTR_8-245	Xenopus (Silurana) tropicalis	tr|A4IHZ2|A4IHZ2_XENTR	8-245
B1H2H3_XENTR_22-232	Xenopus (Silurana) tropicalis	tr|B1H2H3|B1H2H3_XENTR	22-232
B1WAT5_XENTR_15-247	Xenopus (Silurana) tropicalis	tr|B1WAT5|B1WAT5_XENTR	15-247
B3DL95_XENTR_8-226	Xenopus (Silurana) tropicalis	tr|B3DL95|B3DL95_XENTR	8-226
F6QNW6_XENTR_16-242	Xenopus (Silurana) tropicalis	tr|F6QNW6|F6QNW6_XENTR	16-242
F6REV2_XENTR_13-251	Xenopus (Silurana) tropicalis	tr|F6REV2|F6REV2_XENTR	13-251
F6SPN2_XENTR_6-224	Xenopus (Silurana) tropicalis	tr|F6SPN2|F6SPN2_XENTR	6-224
F6SXQ2_XENTR_1-238	Xenopus (Silurana) tropicalis	tr|F6SXQ2|F6SXQ2_XENTR	1-238
F6TSX2_XENTR_10-258	Xenopus (Silurana) tropicalis	tr|F6TSX2|F6TSX2_XENTR	10-258
F6UJQ1_XENTR_8-207	Xenopus (Silurana) tropicalis	tr|F6UJQ1|F6UJQ1_XENTR	8-207
F6VJH3_XENTR_14-259	Xenopus (Silurana) tropicalis	tr|F6VJH3|F6VJH3_XENTR	14-259
F6VUG7_XENTR_15-220	Xenopus (Silurana) tropicalis	tr|F6VUG7|F6VUG7_XENTR	15-220
F6VVI6_XENTR_20-219	Xenopus (Silurana) tropicalis	tr|F6VVI6|F6VVI6_XENTR	20-219
F6VZB9_XENTR_15-205	Xenopus (Silurana) tropicalis	tr|F6VZB9|F6VZB9_XENTR	15-205
F6XH32_XENTR_16-241	Xenopus (Silurana) tropicalis	tr|F6XH32|F6XH32_XENTR	16-241
F6YGD2_XENTR_17-237	Xenopus (Silurana) tropicalis	tr|F6YGD2|F6YGD2_XENTR	17-237
F6ZCC3_XENTR_20-287	Xenopus (Silurana) tropicalis	tr|F6ZCC3|F6ZCC3_XENTR	20-287
F6ZFT9_XENTR_20-281	Xenopus (Silurana) tropicalis	tr|F6ZFT9|F6ZFT9_XENTR	20-281
F6ZYI3_XENTR_9-219	Xenopus (Silurana) tropicalis	tr|F6ZYI3|F6ZYI3_XENTR	9-219
F7BE68_XENTR_8-243	Xenopus (Silurana) tropicalis	tr|F7BE68|F7BE68_XENTR	8-243
F7BFM9_XENTR_10-244	Xenopus (Silurana) tropicalis	tr|F7BFM9|F7BFM9_XENTR	10-244
F7BYX9_XENTR_8-242	Xenopus (Silurana) tropicalis	tr|F7BYX9|F7BYX9_XENTR	8-242
F7DRU8_XENTR_15-258	Xenopus (Silurana) tropicalis	tr|F7DRU8|F7DRU8_XENTR	15-258
F7E853_XENTR_23-264	Xenopus (Silurana) tropicalis	tr|F7E853|F7E853_XENTR	23-264
Q0VFQ2_XENTR_14-258	Xenopus (Silurana) tropicalis	tr|Q0VFQ2|Q0VFQ2_XENTR	14-258
Q28DZ4_XENTR_16-253	Xenopus (Silurana) tropicalis	tr|Q28DZ4|Q28DZ4_XENTR	16-253
Q28EH0_XENTR_9-221	Xenopus (Silurana) tropicalis	tr|Q28EH0|Q28EH0_XENTR	9-221
Q28F80_XENTR_6-239	Xenopus (Silurana) tropicalis	tr|Q28F80|Q28F80_XENTR	6-239
Q28G47_XENTR_8-200	Xenopus (Silurana) tropicalis	tr|Q28G47|Q28G47_XENTR	8-200
Q28J95_XENTR_8-231	Xenopus (Silurana) tropicalis	tr|Q28J95|Q28J95_XENTR	8-231
Q5I0R1_XENTR_7-227	Xenopus (Silurana) tropicalis	tr|Q5I0R1|Q5I0R1_XENTR	7-227
Q6DIL0_XENTR_16-260	Xenopus (Silurana) tropicalis	tr|Q6DIL0|Q6DIL0_XENTR	16-260
Q6P351_XENTR_9-230	Xenopus (Silurana) tropicalis	tr|Q6P351|Q6P351_XENTR	9-230
Q6P4X6_XENTR_8-184	Xenopus (Silurana) tropicalis	tr|Q6P4X6|Q6P4X6_XENTR	8-184
TSN9_XENTR_8-229	Xenopus (Silurana) tropicalis	sp|B0BM39|TSN9_XENTR	8-229
